# Supplementary material for: Mitochondria transplantation between living cells
Source: PLoS Biol. 2022 Mar 23;20(3):e3001576. doi: 10.1371/journal.pbio.3001576 (PMC8942278; doi:10.1371/journal.pbio.3001576)
Supplement: S1 Data — (XLSX) [file pbio.3001576.s027.xlsx]

## Sheet: 1B
1B
Aperture area [m^2]	pMax and pMin [Pascal]	Fmax and Fmin [nN]
8e-14	100000	8
5e-13	100000	50
1.2e-12	100000	120
1.5e-12	100000	150

## Sheet: 3G
3G
	Total Injects	Mitochondria inside cytosol	Mitochondria inside cytosol & cell viable
cell-to-cell	41	39	39
injected	41	33	19

## Sheet: 3H
3H
Number of mitochondria:
cell to cell	injected
4	1
7	1
2	2
5	2
5	2
4	3
5	3
6	3
3	3
5	3
15	4
8	5
4	6
9	6
12	7
8	7
3	8
10	9
3	10
7	12
7	4
9	4

## Sheet: 4D,E
4 D,E
low									high
Voxel	Centroid_1	Centroid_2	Centroid_3	MeanIntenisty	datetime				Voxel	Centroid_1	Centroid_2	Centroid_3	MeanIntenisty	datetime
14	599	583.5	1	1069.86	2020:11:01 17:14:08				396	737.798	554.341	3.39899	32489.1	2020:11:01 17:14:08
91020	642.461	612.817	7.43332	1874.48	2020:11:01 17:14:08				69	617.406	633.681	4.24638	25559.5	2020:11:01 17:14:08
6089	656.085	519.019	6.23304	3262.12	2020:11:01 17:14:08				756	655.184	517.603	5.36111	34385.6	2020:11:01 17:14:08
5	688.4	582	1	1154	2020:11:01 17:14:08				239	625.774	596.812	5.15063	33889.4	2020:11:01 17:14:08
2098	736.747	555.379	4.93375	3397.47	2020:11:01 17:14:08				126	720.23	585.444	5.42857	25208.3	2020:11:01 17:14:08
1488	729.674	475.787	5.91801	2693.14	2020:11:01 17:14:08				142	784.423	523.296	4.92254	30482	2020:11:01 17:14:08
7396	790.063	534.251	6.21836	3069.91	2020:11:01 17:14:08				6	678.167	569.167	5.33333	16444.8	2020:11:01 17:14:08
1083	689.779	476.672	5.66297	2663.44	2020:11:01 17:14:08				55	686.764	601.582	5.90909	18527.1	2020:11:01 17:14:08
8	708.875	596.875	2	1073.25	2020:11:01 17:14:08				104	730.404	475.346	6.52885	28757.6	2020:11:01 17:14:08
8	518.125	611.375	3.875	1183	2020:11:01 17:14:08				769	790.952	536.771	7.15605	37035.1	2020:11:01 17:14:08
79	524.924	609.418	3.91139	1158.76	2020:11:01 17:14:08				90	586.656	634.289	6.91111	28656.5	2020:11:01 17:14:08
8	532.125	496	3.75	1145.62	2020:11:01 17:14:08				251	601.124	569.024	7.11952	31496.8	2020:11:01 17:14:08
39	535.282	662.487	3.58974	1201.59	2020:11:01 17:14:08				39	690.513	476.974	6.74359	20378.6	2020:11:01 17:14:08
28	536.107	506.536	3.46429	1139.14	2020:11:01 17:14:08				489	687.769	581.519	9.41309	33815.3	2020:11:01 17:14:08
14	568.857	619.786	3.28571	1124.29	2020:11:01 17:14:08				349	764.221	604.367	8.41547	34853.3	2020:11:01 17:14:08
9	590.778	663	3.44444	1109.89	2020:11:01 17:14:08				11	612.636	601.091	7.90909	19303.1	2020:11:01 17:14:08
93	633.968	550.172	4.37634	1217.43	2020:11:01 17:14:08				285	690.663	594.723	9.02807	34674.5	2020:11:01 17:14:08
25	637.76	668.84	4.08	1118.28	2020:11:01 17:14:08				31	632.71	668.032	10.871	20256.3	2020:11:01 17:14:08
1890	713.239	674.796	5.10688	1379.08	2020:11:01 17:14:08				65	650.985	617.154	10.3846	23440.3	2020:11:01 17:14:08
52	708.769	638.115	4.19231	1162.23	2020:11:01 17:14:08				32	702.875	596.125	11	20094.8	2020:11:01 17:14:08
9	722.556	649.556	3.77778	1113.89	2020:11:01 17:14:08				73	653.452	636.288	12.6849	28183.8	2020:11:01 17:14:08
17	728.118	653.882	3.52941	1188.29	2020:11:01 17:14:08
77	815.468	720.87	4.48052	1177.84	2020:11:01 17:14:08
539	876.679	710.134	4.86827	1181.76	2020:11:01 17:14:08
54	885.204	736.278	4.07407	1179.8	2020:11:01 17:14:08
6	896.333	732.5	3.83333	1142.5	2020:11:01 17:14:08
83	531.819	590.217	5.19277	1134.34	2020:11:01 17:14:08
8	534.25	606.875	4.5	1107.25	2020:11:01 17:14:08
16	540.062	533.5	4.375	1199.06	2020:11:01 17:14:08
12	579.25	667.5	4	1114.58	2020:11:01 17:14:08
29	582	657.724	4.96552	1135.03	2020:11:01 17:14:08
7	585.286	696	4	1070.86	2020:11:01 17:14:08
24	596.333	701.875	4.33333	1209.58	2020:11:01 17:14:08
6	623.667	561.667	4.16667	1072.5	2020:11:01 17:14:08
9	631.556	513.778	4	1103	2020:11:01 17:14:08
5	633.2	526.6	4	1073.2	2020:11:01 17:14:08
8	667.875	710.625	4.5	1106.25	2020:11:01 17:14:08
151	685.265	457.212	4.94702	1275.5	2020:11:01 17:14:08
16	688.812	706.75	4.5	1127.31	2020:11:01 17:14:08
24	690.333	644.583	4.625	1123.08	2020:11:01 17:14:08
91	704.462	706.648	4.48352	1200.81	2020:11:01 17:14:08
65	732.585	572.908	4.21538	1190.11	2020:11:01 17:14:08
7	744.857	511	4	1092.43	2020:11:01 17:14:08
138	754.841	552.275	5.0942	1506.39	2020:11:01 17:14:08
7	752	565	4	1126.29	2020:11:01 17:14:08
33	757.848	570.364	4.39394	1201.61	2020:11:01 17:14:08
6	770.333	571.667	4	1111.67	2020:11:01 17:14:08
7	781.286	689	4	1141	2020:11:01 17:14:08
13	784.538	601.077	4.38462	1084.38	2020:11:01 17:14:08
1591	804.809	688.873	5.63231	1305.54	2020:11:01 17:14:08
103	827.01	526.068	5.73786	1137.04	2020:11:01 17:14:08
18	822.389	551.389	4.83333	1141.83	2020:11:01 17:14:08
1039	859.358	640.266	6.71896	1354.46	2020:11:01 17:14:08
15	861.667	700.533	4.86667	1173.93	2020:11:01 17:14:08
5	862.6	726.8	4.6	1104	2020:11:01 17:14:08
11	865	734.545	4.45455	1119.73	2020:11:01 17:14:08
101	530.792	573.129	5.9802	1207.12	2020:11:01 17:14:08
5	530	607	5	1095.8	2020:11:01 17:14:08
5	573.4	594.6	5.8	1083.6	2020:11:01 17:14:08
5	595.4	550	5.2	1124	2020:11:01 17:14:08
9	624.556	563.556	5.77778	1104	2020:11:01 17:14:08
82	652.963	702.427	5.71951	1157.83	2020:11:01 17:14:08
414	680.461	687.075	9.21739	1174.26	2020:11:01 17:14:08
5	677	755	5	1111.8	2020:11:01 17:14:08
5	704.8	663.2	5.4	1091	2020:11:01 17:14:08
157	765.331	520.108	8.07643	1203.76	2020:11:01 17:14:08
200	789.065	612.9	5.945	1260.96	2020:11:01 17:14:08
8	804.625	511.125	5.25	1095	2020:11:01 17:14:08
7	805.857	674.714	5	1098.57	2020:11:01 17:14:08
73	815.479	480.808	5.0137	1148.59	2020:11:01 17:14:08
5	812.2	633.4	5	1078.8	2020:11:01 17:14:08
6	822.5	481	5	1073	2020:11:01 17:14:08
6	836.333	520.167	5.33333	1088.33	2020:11:01 17:14:08
25	848.4	537.68	6	1117.48	2020:11:01 17:14:08
14	852.5	529.714	5.07143	1127.07	2020:11:01 17:14:08
321	861.109	674.171	5.61371	1184.26	2020:11:01 17:14:08
7	856	545.143	5.28571	1077.86	2020:11:01 17:14:08
21	556.571	557.381	6.47619	1192.24	2020:11:01 17:14:08
5	578.6	667.6	6	1090.4	2020:11:01 17:14:08
16	647.688	553.625	6.4375	1136.81	2020:11:01 17:14:08
457	676.86	710.54	7.14004	1478.13	2020:11:01 17:14:08
185	694.962	725.789	7.71892	1165.91	2020:11:01 17:14:08
301	705.997	615.767	7.46512	1802.02	2020:11:01 17:14:08
9	716.556	551.556	5.88889	1164.78	2020:11:01 17:14:08
8	756.25	711.75	6.625	1099.12	2020:11:01 17:14:08
9	781.778	688	5.77778	1089.33	2020:11:01 17:14:08
12	798.167	582.833	5.66667	1162.83	2020:11:01 17:14:08
5	804.4	476.8	6	1136.2	2020:11:01 17:14:08
50	821.16	573.16	6.52	1133.36	2020:11:01 17:14:08
7	856	524.857	6	1075.43	2020:11:01 17:14:08
60	863.333	576.55	6.66667	1143.88	2020:11:01 17:14:08
21	510.857	662.762	7.57143	1087.48	2020:11:01 17:14:08
511	523.671	674.237	11.638	1174.1	2020:11:01 17:14:08
18	540	569.278	7.33333	1170.72	2020:11:01 17:14:08
5	648.4	559.2	7	1082.8	2020:11:01 17:14:08
124	708.339	627.29	9.19355	1312.55	2020:11:01 17:14:08
311	799.949	582.984	9.14469	1240.08	2020:11:01 17:14:08
7	844.143	538.286	7	1111.29	2020:11:01 17:14:08
6	581.5	681	8	1089.83	2020:11:01 17:14:08
19	588.895	677.684	8.52632	1128.89	2020:11:01 17:14:08
8	641.375	630	7.875	1101.38	2020:11:01 17:14:08
5	743.2	465.2	8.8	1127.6	2020:11:01 17:14:08
11	749.455	465.909	8.36364	1102.09	2020:11:01 17:14:08
8	755.25	523.25	8.25	1106.5	2020:11:01 17:14:08
6	781.167	735.333	8	1071.5	2020:11:01 17:14:08
8	791.5	729.5	8	1123	2020:11:01 17:14:08
287	830.16	605.551	8.47387	1332.45	2020:11:01 17:14:08
5	857.4	574.4	8	1221.8	2020:11:01 17:14:08
6	861	571.833	8	1105.5	2020:11:01 17:14:08
11	526.273	648.636	8.90909	1166.73	2020:11:01 17:14:08
5	532.8	642.6	9	1133.8	2020:11:01 17:14:08
17	620.647	561.706	9.29412	1137.29	2020:11:01 17:14:08
5	664.6	688.2	9	1106.6	2020:11:01 17:14:08
15	722.267	511.067	9.8	1134.6	2020:11:01 17:14:08
47	771.17	695	10.0213	1300.36	2020:11:01 17:14:08
6	782	682.167	9	1085.67	2020:11:01 17:14:08
11	814.909	568.636	9.18182	1155	2020:11:01 17:14:08
8	827.25	642	9	1115.38	2020:11:01 17:14:08
5	510.8	619.6	10	1117.6	2020:11:01 17:14:08
5	529.2	619	10	1089	2020:11:01 17:14:08
131	571.962	660.977	11.3282	1163.89	2020:11:01 17:14:08
19	638.526	567.579	11.2632	1152.95	2020:11:01 17:14:08
102	650.382	673.686	10.2941	1158.83	2020:11:01 17:14:08
6	648.5	690	10	1135	2020:11:01 17:14:08
13	657.231	654.769	10.6154	1151.77	2020:11:01 17:14:08
5	508.8	622.6	11	1103.8	2020:11:01 17:14:08
37	515.108	627.351	11.6216	1128.14	2020:11:01 17:14:08
6	532.833	624.167	11	1073.83	2020:11:01 17:14:08
14	562.286	659.714	11.2143	1081.07	2020:11:01 17:14:08
9	601.333	451.111	11	1226	2020:11:01 17:14:08
20	694.2	632.1	10.9	1087.55	2020:11:01 17:14:08
5	705.6	562.8	11	1183.2	2020:11:01 17:14:08
14	725.5	643.857	10.9286	1217.07	2020:11:01 17:14:08
9	727.333	559.667	11	1106.22	2020:11:01 17:14:08
5	732.2	567.6	11.6	1116.2	2020:11:01 17:14:08
26	737.346	569.077	11.1923	1132.38	2020:11:01 17:14:08
38	748	650.658	11.0789	1141.71	2020:11:01 17:14:08
41	761.439	652.659	10.6341	1209.88	2020:11:01 17:14:08
5	770.6	550.2	11	1112.8	2020:11:01 17:14:08
6	502.5	646	12	1122.33	2020:11:01 17:14:08
92	516.109	650.446	12.7391	1181.76	2020:11:01 17:14:08
9	518.667	634.778	12.4444	1111	2020:11:01 17:14:08
64	586.797	691.406	12.8281	1137.62	2020:11:01 17:14:08
37	612.027	704.757	12.2973	1187.95	2020:11:01 17:14:08
12	623	541	12	1110.5	2020:11:01 17:14:08
5	654	693.4	12	1109.4	2020:11:01 17:14:08
373	572.193	647.185	13.5952	1247.12	2020:11:01 17:14:08
34	585.265	661.618	13.2647	1175.21	2020:11:01 17:14:08
39	585.897	680.462	13.5385	1184.21	2020:11:01 17:14:08
5	545.6	637.6	14	1089.2	2020:11:01 17:14:08
5	638.4	643.2	14	1124.4	2020:11:01 17:14:08

## Sheet: 4F
4F
time [h]	transplant
0	11
0.890278	13
0.953611	14
0.988056	16
1.02139	16
1.05472	16
1.09528	22
1.12944	22
1.16278	22
1.19611	23
1.22944	23
1.26278	22
1.29611	20
1.32944	22
1.36278	21
1.39611	21
1.42944	22
1.46278	21
1.49611	22
1.52944	21
2.03361	16
2.53389	10
3.03361	6
3.54889	5
4.05	1
4.55	2
5.05	1
5.55	1
6.05	1
6.55	1
7.05	1
7.55	1
8.05	1
8.55	1
9.05	1
9.55	1
10.05	1
10.55	1
11.05	1
11.55	1
12.05	1
12.55	1
13.05	1

## Sheet: 4G
	Figure 4G
Cell	Particles 0h	Particles 3h
1	6	11
2	6	9
3	13	16
4	5	8
5	7	11
6	12	12
7	35	41
8	15	35
9	8	12
10	33	74
11	16	28
12	8	17
13	12	23
Table Analyzed	Data 3
Column B	3 h
vs.	vs.
Column A	0 h
Unpaired t test
P value	0.1225
P value summary	ns
Significantly different (P < 0.05)?	No
One- or two-tailed P value?	Two-tailed
t, df	t=1.601, df=24
How big is the difference?
Mean of column A	13.54
Mean of column B	22.85
Difference between means (B - A) ± SEM	9.308 ± 5.814
95% confidence interval	-2.691 to 21.31
R squared (eta squared)	0.09649
F test to compare variances
F, DFn, Dfd	3.612, 12, 12
P value	0.0347
P value summary	*
Significantly different (P < 0.05)?	Yes
Data analyzed
Sample size, column A	13
Sample size, column B	13

## Sheet: 4H
4H
	Cell number per event:
	Fusion	Fusion & Mitophagy	Mitophagy
Untreated	12	6	4
CCCP	14	0	8
Dox	15	4	3
H2O2	13	5	4

## Sheet: 4I
Fig 4I
Cell	Mitochondra transplanted
1	1
2	6
3	6
4	1
5	21
6	2
7	16
8	6
9	3
10	1
11	4
12	1
13	3
14	3
15	2
16	13
17	4
18	13
19	1
20	9
21	14
22	1
23	1
24	10
25	3
26	12
27	13
28	13
29	5
30	8
31	13
32	10
33	29
34	4
35	14
36	9
37	3
38	4
39	5
40	5
41	2
42	38
43	9
44	7
45	4
46	13
47	7
48	17
49	5
50	11
51	11
52	7
53	16
54	43
55	44
56	12
57	5
58	4
59	7
60	1
61	7
62	4
63	1
64	2
65	6
66	17
67	39
68	7
69	15
70	12
71	2
72	3
73	8
74	14
75	3
76	16
77	17
78	5
79	2
80	7
81	1
82	2
83	10
84	18
85	17
86	10
87	3
88	1
89	53
90	11
91	35
92	21
93	7
94	13
95	1
96	23
97	3
98	8
99	5
100	11
101	8
102	1
103	7
104	1
105	5
106	3
107	2
108	3
109	3
110	7
111	1
112	2
113	7
114	3
115	1
116	6
117	3
118	2
119	29
120	1
121	15
122	27
123	2
124	1
125	3
126	2
127	2
128	2
129	2
130	2
131	15
132	5

## Sheet: 4J
4J
Number of mito transplanted & fusing	Number of mito transplanted & Degraded
21	5
2	1
16	7
6	1
1	1
1	3
3	4
13	3
4	2
13	1
1	3
9	4
14	5
1	2
8	7
10	3
3	3
12	7
13	10
13	21
5	1
8	8
9	3
5	1
38	2
9	15
3	5
3
2
39
7
15
12
2
3
8
14
3
16
17
5
2
1
2
18
17
10
3
1
53
11
35
7
13
23
3
5
11
8
1
7
1
5
1
1
3
2
3
7
2
7
3
1
6
3
2
29
1
15
27
2
1
3
2
2
2
2
4

## Sheet: 5B
time [s]	no_p55 mito	p55 mito
0	0.5	7
1.32	1.5	7
2.64	0	6
3.96	0	5.5
5.28	1	2
6.6	0	3.5
7.92	0	3
9.24	0.5	3
10.56	0.5	3.5
11.88	0.5	6.5
13.2	1	4.5
14.52	0.5	5
15.84	0.5	4.5
17.16	0.5	4.5
18.48	0.5	4.5
19.8	0	5
21.12	0	6
22.44	0	5
23.76	0	5.5
25.08	0	4.5
26.4	0.5	5.5
27.72	0	6
29.04	0.5	4.5
30.36	0	5.5
31.68	0	5.5
33	1	6
34.32	0.5	8
35.64	1	6.5
36.96	0	8.5
38.28	1	6
39.6	0	7
40.92	0.5	8.5
42.24	0	7.5
43.56	0	9.5
44.88	1	10.5
46.2	0.5	10.5
47.52	1.5	9
48.84	1	7.5
50.16	1	6.5
51.48	0.5	11.5
52.8	2	11
54.12	2.5	10.5
55.44	1	11.5
56.76	1.5	9.5
58.08	2	13.5
59.4	0.5	12
60.72	0	12
62.04	1	10
63.36	0.5	8
64.68	0.5	8.5
66	1	9
67.32	1	9
68.64	1.5	12
69.96	0.5	9
71.28	2	9
72.6	0.5	9
73.92	0.5	11
75.24	0	14
76.56	0.5	12
77.88	1	10

[truncated: 10 more sheets: 5D, S5D, S6, S9, S10B, S10D, S11, S12A, S12B, S13]
